# Supplementary material for: Multivalent mRNA Vaccine Elicits Broad Protection against SARS-CoV-2 Variants of Concern
Source: Vaccines (Basel). 2024 Jun 26;12(7):714. doi: 10.3390/vaccines12070714 (PMC11281580; doi:10.3390/vaccines12070714)
Supplement: Supplementary file 1 [file vaccines-12-00714-s001.zip]

Archive with 1 entries (1 files):
- vaccines-3003549-supplementary.pdf
